# Supplementary material for: CISH constrains the tuft–ILC2 circuit to set epithelial and immune tone
Source: Mucosal Immunol. 2021 Jul 21;14(6):1295–305. doi: 10.1038/s41385-021-00430-6 (PMC8528700; doi:10.1038/s41385-021-00430-6)
Supplement: Supplementary file 1 — Supplementary Table 1 [file 41385_2021_430_MOESM1_ESM.xlsx]

## Sheet: Sheet1
Supplementary Table 1: Antibodies used
Antigen	Clone	vendor	Catalog #
Anti-Mouse FACS antibodies
Anti-mouse CD45 BUV395	30-F11	BD	Cat# 565967
Anti-mouse CD45 BV 711	30-F11	BioLegend	Cat# 103147
Anti-mouse CD125 PE	T21	BD Biosciences	Cat# 558488
Anti-mouse SiglecF PerCP-Cy™5.5	E50-2440	BD Biosciences	Cat# 565526
Anti-mouse CD11b BV650	M1/70	BioLegend	Cat# 101239
Anti-mouse CD11c BV785	N418	BioLegend	Cat# 117335
Anti-mouse CD127 APC-eFluor® 780	A7R34	eBioscience/ThermoFisher	Cat# 47-1271-82
Anti-mouse Gr-1 APC	RB6-8C5	BioLegend	Cat# 108412
Anti-mouse ST2 PE	DJ8	MD Biosciences	Cat# 101001PE
Anti-mouse ST2 Biotin	DJ8	MD Biosciences	Cat# 101001B
Anti-mouse CD3 PE-Cy7	17A2	BioLegend	Cat# 100220
Anti-mouse CD3 APC-Cy7	17A2	BioLegend	Cat# 100222
Anti-mouse CD3 BV711	17A2	BioLegend	Cat# 100241
Anti-mouse Thy1.2 BV605	53-2.1	BioLegend	Cat# 140317
Anti-mouse Thy1.2 BV785	30-H12	BioLegend	Cat# 105331
Anti-mouse CD4 PerCP	RM4-5	eBioscience/ThermoFisher	Cat# 45-0042-82
Anti-human/mouse GATA3 AF488	TWAJ	eBioscience/ThermoFisher	Cat# 53-9966-42
Anti-mouse Foxp3 PE	FJK-16s	eBioscience/ThermoFisher	Cat# 12-5773-82
Anti-mouse T-bet PE-Cy7	4B10	eBioscience/ThermoFisher	Cat# 25-5825-80
Anti-mouse Ki67 FITC	SolA15	eBioscience/ThermoFisher	Cat# 11-5698-82
Anti-Mouse Lineage cocktail
Anti-mouse CD8a PB	53-6.7	BioLegend	Cat# 100725
Anti-mouse CD49b PB	DX5	BioLegend	Cat# 108918
Anti-mouse NK-1.1 PB	PK136	BioLegend	Cat# 108722
Anti-mouse Gr-1 PB	RB6-8C5	BioLegend	Cat# 108430
Anti-mouse TER-119 PB	TER-119	BioLegend	Cat# 116232
Anti-mouse FcεRIa PB	Mar-1	BioLegend	Cat# 134314
Anti-mouse CD3 PB	17A2	BioLegend	Cat# 100214
Anti-mouse CD19 PB	6D5	BioLegend	Cat# 115523
Anti-mouse CD11c PB	N418	BioLegend	Cat# 117322
Anti-mouse/human CD11b PB	M1/70	BioLegend	Cat# 101224
Anti-mouse CD4 PB	RM4-5	BioLegend	Cat# 100534
Anti-mouse F4/80 PB	BM8	BioLegend	Cat# 123124
Anti-human FACS antibodies
Anti-human CD4 APC	RPA-T4	eBioscience	Cat# 17-0049
Immunofluorescence
Anti-mouse DCLK1	polyclonal	Abcam	Cat# ab31704
Anti-RFP	polyclonal	SicGen	Cat# AB8181
Anti-mouse EpCAM AF647	G8.8	BioLegend	Cat# 118211
Goat anti-rabbit IgG AF488	polyclonal	Invitrogen	Cat# A-11070
Donkey anti-goat IgG AF555	polyclonal	Invitrogen	Cat# A-21432
