# Supplementary material for: CISH constrains the tuft–ILC2 circuit to set epithelial and immune tone
Source: Mucosal Immunol. 2021 Jul 21;14(6):1295–305. doi: 10.1038/s41385-021-00430-6 (PMC8528700; doi:10.1038/s41385-021-00430-6)
Supplement: Supplementary file 3 — Supplementary Table 3 [file 41385_2021_430_MOESM3_ESM.xlsx]

## Sheet: Sheet1
Supplementary Table 3: Gene symbols for consensus “tuft” and “goblet” identities corresponding to heatmaps in Fig. 3c and Suppl. Fig. 3b
Tuft cell			Goblet cell
Dclk1	Tmem176a		Kdelr3	Galnt12
Alox5ap	Smpx		Tnfaip8	Agr2
Sox9	Itpr2		Dnajc10	Txndc5
Spib	Siglecf		Cmtm7	Sdf2l1
Avil	Ffar3		Smim14	Stard3nl
Trpm5	Rac2		Serp1	Ccl9
Il17rb	Hmx2		Klf4	Spink4
Chat	Inpp5j		Creld2	Tff3
Plcb2	Ptgs1		Pdia5	Clca1
Lrmp	Pik3cg		Sec61b	Atoh1
Hck	Cd24a		Ern2	Guca2a
Rgs13	Ethe1		Xbp1
Fyb	Inpp5d		Nans
Ptpn6	Krt23		Scin
Snrnp25	Gprc5c		S100a6
Kctd12	Reep5		Ramp1
Hpgds	Tmem176b		Muc2
Tuba1a	Ildr1		Ergic1
Pik3r5	Rgs2		Pdia3
Vav1	Pla2g4a		Ssr2
Tspan6	Rbm38		Tmed9
Skap2	Gga2		Creb3l1
Pygl	Myo1b		Slc50a1
Ly6g6d	Ppp3ca		Qsox1
Alox5	Gimap1		Tmed3
Bmx	Krt18		Tsta3
Ptpn18	2210016L21Rik		Foxa3
Nebl	Tmem9		Wars
Limd2	Fam221a		Slc12a8
Pea15a	Atp2a3		Ssr4
