# Supplementary material for: CISH constrains the tuft–ILC2 circuit to set epithelial and immune tone
Source: Mucosal Immunol. 2021 Jul 21;14(6):1295–305. doi: 10.1038/s41385-021-00430-6 (PMC8528700; doi:10.1038/s41385-021-00430-6)
Supplement: Supplementary file 4 — Supplementary Table 4 [file 41385_2021_430_MOESM4_ESM.xlsx]

## Sheet: Sheet1
Supplementary Table 4: Selected outputs from Gene Set Enrichment Analysis
	ES	NES	NOM p-val	FDR q-val
Small intestine: enriched WT>KO
REACTOME_CYCLIN_A_B1_B2_ASSOCIATED_EVENTS_DURING_G2_M_TRANSITION	0.67	2.11	0	0.02
REACTOME_INTERLEUKIN_7_SIGNALING	0.6	1.7	0.01	0.73
REACTOME_REGULATION_OF_MITOTIC_CELL_CYCLE	0.42	1.7	0	0.62
REACTOME_CYCLIN_A:CDK2_ASSOCIATED_EVENTS_AT_S_PHASE_ENTRY	0.4	1.66	0	0.53
REACTOME_REGULATION_OF_PTEN_STABILITY_AND_ACTIVITY	0.41	1.6	0.01	0.49
BIOCARTA_G2_PATHWAY	0.5	1.58	0.03	0.43
Small intestine: enriched KO>WT
REACTOME_PEROXISOMAL_LIPID_METABOLISM	-0.69	-2.13	0	0.01
REACTOME_REGULATION_OF_CHOLESTEROL_BIOSYNTHESIS_BY_SREBP_SREBF	-0.51	-1.93	0	0.06
REACTOME_CHOLESTEROL_BIOSYNTHESIS	-0.6	-1.92	0	0.05
REACTOME_METABOLISM_OF_STEROIDS	-0.4	-1.67	0	0.28
KEGG_STEROID_BIOSYNTHESIS	-0.59	-1.66	0.01	0.28
REACTOME_FATTY_ACID_METABOLISM	-0.37	-1.66	0	0.26
REACTOME_ACTIVATION_OF_GENE_EXPRESSION_BY_SREBF_SREBP	-0.45	-1.58	0.01	0.41
REACTOME_INTERLEUKIN_4_AND_INTERLEUKIN_13_SIGNALING	-0.37	-1.52	0.01	0.48
Lung: enriched WT>KO
GO_MITOTIC_G2_DNA_DAMAGE_CHECKPOINT	0.56	1.68	0.01	1
GO_MITOTIC_G2_M_TRANSITION_CHECKPOINT	0.47	1.6	0.01	1
GO_INTERLEUKIN_7_MEDIATED_SIGNALING_PATHWAY	0.55	1.57	0.05	1
GO_G0_TO_G1_TRANSITION	0.42	1.55	0.03	1
REACTOME_INTERLEUKIN_7_SIGNALING	0.52	1.55	0.06	1
Lung: enriched KO>WT
HALLMARK_CHOLESTEROL_HOMEOSTASIS	-0.51	-2.03	0	0.37
GO_REGULATION_OF_OXIDATIVE_PHOSPHORYLATION	-0.61	-1.89	0	0.79
GO_STEROL_METABOLIC_PROCESS	-0.42	-1.65	0	0.61
REACTOME_INTERLEUKIN_4_AND_INTERLEUKIN_13_SIGNALING	-0.38	-1.63	0	0.59
GO_TYPE_2_IMMUNE_RESPONSE	-0.48	-1.59	0.02	0.72
